# Supplementary material for: Repression of germline genes by PRC1.6 and SETDB1 in the early embryo precedes DNA methylation-mediated silencing
Source: Nat Commun. 2021 Dec 2;12:7020. doi: 10.1038/s41467-021-27345-x (PMC8639735; doi:10.1038/s41467-021-27345-x)
Supplement: Supplementary file 5 — Supplementary Data 2. [file 41467_2021_27345_MOESM5_ESM.xlsx]

## Sheet: Data sets analyzed
Supplementary Data 2. List of previously published datasets used in this study.
Author(s)	Year	Source data reference	DOI	Category	Dataset	Accession number	Dataset URL	Used in Figure
Stielow	2018	MGA, L3MBTL2 and E2F6 determine genomic binding of the non-canonical Polycomb repressive complex PRC1.6. PLoS Genet 14(1):e1007193.	10.1371/journal.pgen.1007193	ChIP-seq	MGA, PCGF6 in pESC	E-MTAB-6007	https://www.ebi.ac.uk/arrayexpress/experiments/E-MTAB-6007/	1, S1, 2, S3, S4, S6
Cusack	2020	Distinct contributions of DNA methylation and histone acetylation to the genomic occupancy of transcription factors. Genome Res 30(10):1393-1406.	10.1101/gr.257576.119	ChIP-seq	MAX in pESC	GSE131366	https://www.ncbi.nlm.nih.gov/geo/query/acc.cgi?acc=GSE131366	1, S1, S4
Tao	2020	β-Catenin and Associated Proteins Regulate Lineage Differentiation in Ground State Mouse Embryonic Stem Cells. Stem Cell Reports 15(3):662-676.	10.1016/j.stemcr.2020.07.018	ChIP-seq	E2F6 in nESC	GSE108620	https://www.ncbi.nlm.nih.gov/geo/query/acc.cgi?acc=GSE108620	1, S1, S3, S4
Elsasser	2015	Histone H3.3 is required for endogenous retroviral element silencing in embryonic stem cells. Nature 522(7555):240-244.	10.1038/nature14345	ChIP-seq	KAP1 in pESC	GSE59188	https://www.ncbi.nlm.nih.gov/geo/query/acc.cgi?acc=GSE59188	1, S1, S2
Matsumura	2015	H3K4/H3K9me3 Bivalent Chromatin Domains Targeted by Lineage-Specific DNA Methylation Pauses Adipocyte Differentiation. Mol Cell 60(4):584-596.	10.1016/j.molcel.2015.10.025	ChIP-seq	SETDB1 in pESC	GSE73432	https://www.ncbi.nlm.nih.gov/geo/query/acc.cgi?acc=GSE73432	1, S1
Wang	2018	Reprogramming of H3K9me3-dependent heterochromatin during mammalian embryo development. Nat Cell Biol 20(5):620-631.	10.1038/s41556-018-0093-4	ChIP-seq	H3K9me3 in pESC and embryo (E1.5/3.0/3.5/6.5), H3K27me3 in pESC and E6.5 epiblast	GSE98149	https://www.ncbi.nlm.nih.gov/geo/query/acc.cgi?acc=GSE98149	1, S1, 2, S2, 3, S3
Ostapcuk	2018	Activity-dependent neuroprotective protein recruits HP1 and CHD4 to control lineage-specifying genes. Nature 557(7707):739-743.	10.1038/s41586-018-0153-8	ChIP-seq	HP1β in pESC (*Culture medium contained 2i in addition to serum)	GSE97945	https://www.ncbi.nlm.nih.gov/geo/query/acc.cgi?acc=GSE97945	1, S1
Fursova	2020	Synergy between Variant PRC1 Complexes Defines Polycomb-Mediated Gene Repression. Mol Cell 74(5):1020-1036.e8.	10.1016/j.molcel.2019.03.024	ChIP-seq	RING1B in pESC	GSE119618	https://www.ncbi.nlm.nih.gov/geo/query/acc.cgi?acc=GSE119618	1, S1
Blackledge	2020	PRC1 Catalytic Activity Is Central to Polycomb System Function. Mol Cell 77(4):857-874.e9.	10.1016/j.molcel.2019.12.001	ChIP-seq	H2AK119ub1 in pESC	GSE132752	https://www.ncbi.nlm.nih.gov/geo/query/acc.cgi?acc=GSE132752	1, S1, 2, S2
Mozzetta	2014	The histone H3 lysine 9 methyltransferases G9a and GLP regulate polycomb repressive complex 2-mediated gene silencing. Mol Cell 53(2):277-289.	10.1016/j.molcel.2013.12.005	ChIP-seq	G9A in pESC	GSE46545	https://www.ncbi.nlm.nih.gov/geo/query/acc.cgi?acc=GSE46545	S2
Zhang	2019	The BAF and PRC2 Complex Subunits Dpf2 and Eed Antagonistically Converge on Tbx3 to Control ESC Differentiation. Cell Stem Cell 24(1):138-152.e8.	10.1016/j.stem.2018.12.001	ChIP-seq	EED in pESC	E-MTAB-6165	https://www.ebi.ac.uk/arrayexpress/experiments/E-MTAB-6165/	1, S1
Liu	2016	Distinct features of H3K4me3 and H3K27me3 chromatin domains in pre-implantation embryos. Nature 537(7621):558-562.	10.1038/nature19362	ChIP-seq	H3K27me3 in embryo (E1.5/3.0/3.5)	GSE73952	https://www.ncbi.nlm.nih.gov/geo/query/acc.cgi?acc=GSE73952	3, S3
Sachs	2013	Bivalent chromatin marks developmental regulatory genes in the mouse embryonic germline in vivo. Cell Rep 3(6):1777-1784.	10.1016/j.celrep.2013.04.032	ChIP-seq	H3K27me3 in E11.5 PGC	GSE46396	https://www.ncbi.nlm.nih.gov/geo/query/acc.cgi?acc=GSE46396	3, S3
Yang	2019	Multi-omic Profiling Reveals Dynamics of the Phased Progression of Pluripotency. Cell Syst 8(5):427-445.e10.	10.1016/j.cels.2019.03.012	ChIP-seq	H3K27me3 in nESC and EpiLC	GSE117896	https://www.ncbi.nlm.nih.gov/geo/query/acc.cgi?acc=GSE117896	3, S3
Kurimoto	2015	Quantitative Dynamics of Chromatin Remodeling during Germ Cell Specification from Mouse Embryonic Stem Cells. Cell Stem Cell 16(5):517-532.	10.1016/j.stem.2015.03.002	ChIP-seq	H3K27me3 in d6 PGCLC	GSE60204	https://www.ncbi.nlm.nih.gov/geo/query/acc.cgi?acc=GSE60204	3, S3
Xiong	2016	Cooperative Action between SALL4A and TET Proteins in Stepwise Oxidation of 5-Methylcytosine. Mol Cell 64(5):913-925.	10.1016/j.molcel.2016.10.013	ChIP-seq	TET1 in pESC	GSE57700	https://www.ncbi.nlm.nih.gov/geo/query/acc.cgi?acc=GSE57700	S4
Khoueiry	2017	Lineage-specific functions of TET1 in the postimplantation mouse embryo. Nat Genet 49(7):1061-1072.	10.1038/ng.3868	ChIP-seq	TET1 in EpiLC	E-MTAB-4581	https://www.ebi.ac.uk/arrayexpress/experiments/E-MTAB-4581/	S4
Scelfo	2019	Functional Landscape of PCGF Proteins Reveals Both RING1A/B-Dependent-and RING1A/B-Independent-Specific Activities. Mol Cell 74(5):1037-1052.e7.	10.1016/j.molcel.2019.04.002	ChIP-seq	PCGF6 in Mga-ΔHLH/E2f6 KD pESC (*Culture medium contained 2i in addition to serum)	GSE122715	https://www.ncbi.nlm.nih.gov/geo/query/acc.cgi?acc=GSE122715	S6
Chen	2021	Distinct dynamics and functions of H2AK119ub1 and H3K27me3 in mouse preimplantation embryos. Nat Genet 53, 551–563.	10.1038/s41588-021-00821-2	CUT&RUN	H2AK119ub1 in embryo (E1.5/3.0/3.5/6.5)	GSE153529	https://www.ncbi.nlm.nih.gov/geo/query/acc.cgi?acc=GSE153529	3, S3
Endoh	2017	PCGF6-PRC1 suppresses premature differentiation of mouse embryonic stem cells by regulating germ cell-related genes. Elife 6:e21064.	10.7554/eLife.21064	RNA-seq	pESC (Mga KD, Max KD, Pcgf6 cKO)	GSE84480	https://www.ncbi.nlm.nih.gov/geo/query/acc.cgi?acc=GSE84480	2, S2
Leung	2014	Regulation of DNA methylation turnover at LTR retrotransposons and imprinted loci by the histone methyltransferase Setdb1. Proc Natl Acad Sci U S A 111(18):6690-5.	10.1073/pnas.1322273111	RNA-seq	pESC (Dnmt3 DKO)	GSE47883	https://www.ncbi.nlm.nih.gov/geo/query/acc.cgi?acc=GSE47883	2
Karimi	2011	DNA methylation and SETDB1/H3K9me3 regulate predominantly distinct sets of genes, retroelements, and chimeric transcripts in mESCs. Cell Stem Cell 8(6):676-687.	10.1016/j.stem.2011.04.004	RNA-seq	pESC (Setdb1 cKO)	GSE29413	https://www.ncbi.nlm.nih.gov/geo/query/acc.cgi?acc=GSE29413	2
Ostapcuk	2018	Activity-dependent neuroprotective protein recruits HP1 and CHD4 to control lineage-specifying genes. Nature 557(7707):739-743.	10.1038/s41586-018-0153-8	RNA-seq	pESC (Cbx1/3/5 cTKO)	GSE97945	https://www.ncbi.nlm.nih.gov/geo/query/acc.cgi?acc=GSE97945	2, S2
Rowe	2013	TRIM28 repression of retrotransposon-based enhancers is necessary to preserve transcriptional dynamics in embryonic stem cells. Genome Res 23(3):452-461.	10.1101/gr.147678.112	RNA-seq	pESC (Trim28 cKO)	GSE41903	https://www.ncbi.nlm.nih.gov/geo/query/acc.cgi?acc=GSE41903	S2
Mozzetta	2014	The histone H3 lysine 9 methyltransferases G9a and GLP regulate polycomb repressive complex 2-mediated gene silencing. Mol Cell 53(2):277-289.	10.1016/j.molcel.2013.12.005	RNA-seq	pESC (G9a KO)	GSE46545	https://www.ncbi.nlm.nih.gov/geo/query/acc.cgi?acc=GSE46545	S2
Tamburri	2019	Histone H2AK119 Mono-Ubiquitination Is Essential for Polycomb-Mediated Transcriptional Repression. Mol Cell 77(4):840-856.e5.	10.1016/j.molcel.2019.11.021	RNA-seq	pESC (Eed cKO) (*Culture medium contained 2i in addition to serum)	GSE134053	https://www.ncbi.nlm.nih.gov/geo/query/acc.cgi?acc=GSE134053	S2
Boroviak	2015	Lineage-specific profiling delineates the emergence and progression of naive pluripotency in mammalian embryogenesis. Dev Cell 35(3):366-382.	10.1016/j.devcel.2015.10.011	RNA-seq	Embryo (E3.0/3.5/5.5)	E-MTAB-2958	https://www.ebi.ac.uk/arrayexpress/experiments/E-MTAB-2958/	3
Sangrithi	2017	Non-Canonical and Sexually Dimorphic X Dosage Compensation States in the Mouse and Human Germline. Dev Cell 40(3):289-301.	10.1016/j.devcel.2016.12.023	RNA-seq	E9.5 PGC	E-MTAB-4616	https://www.ebi.ac.uk/arrayexpress/experiments/E-MTAB-4616/	3
Miyauchi	2017	Bone morphogenetic protein and retinoic acid synergistically specify female germ-cell fate in mice. EMBO J 36(21):3100-3119.	10.15252/embj.201796875	RNA-seq	E13.5 PGC, PGCLC (d4/d4c7)	GSE94136	https://www.ncbi.nlm.nih.gov/geo/query/acc.cgi?acc=GSE94136	3
Shirane	2016	Global Landscape and Regulatory Principles of DNA Methylation Reprogramming for Germ Cell Specification by Mouse Pluripotent Stem Cells.Dev Cell 39(1):87-103.	10.1016/j.devcel.2016.08.008	RNA-seq	EpiLC	DRA003471	https://ddbj.nig.ac.jp/DRASearch/submission?acc=DRA003471	3
Habibi	2013	Whole-genome bisulfite sequencing of two distinct interconvertible DNA methylomes of mouse embryonic stem cells. Cell Stem Cell 13(3):360-369.	10.1016/j.stem.2013.06.002	WGBS	pESC and nESC	GSE41923	https://www.ncbi.nlm.nih.gov/geo/query/acc.cgi?acc=GSE41923	1, S1, 2, 3, S3, 4, S4
Wang	2018	Reprogramming of H3K9me3-dependent heterochromatin during mammalian embryo development. Nat Cell Biol 20(5):620-631.	10.1038/s41556-018-0093-4	WGBS	E3.0 morula and E8.5 embryo	GSE98151	https://www.ncbi.nlm.nih.gov/geo/query/acc.cgi?acc=GSE98151	S1, 3, S3, 4
Smith	2017	Epigenetic restriction of extraembryonic lineages mirrors the somatic transition to cancer. Nature 549(7673):543-547.	10.1038/nature23891	WGBS	E3.5 ICM	GSE84235	https://www.ncbi.nlm.nih.gov/geo/query/acc.cgi?acc=GSE84235	3, S3
Seisenberger	2012	The dynamics of genome-wide DNA methylation reprogramming in mouse primordial germ cells. Mol Cell 48(6):849-862.	10.1016/j.molcel.2012.11.001	WGBS	E6.5 epiblast and E9.5 PGC	PRJEB3376	https://www.ebi.ac.uk/ena/browser/view/PRJEB3376	3, S3
Shirane	2016	Global Landscape and Regulatory Principles of DNA Methylation Reprogramming for Germ Cell Specification by Mouse Pluripotent Stem Cells.Dev Cell 39(1):87-103.	10.1016/j.devcel.2016.08.008	WGBS	EpiLC and d4 PGCLC	DRA003471	https://ddbj.nig.ac.jp/DRASearch/submission?acc=DRA003471	3, S3, 4, S4
Greenberg	2019	Dynamic enhancer partitioning instructs activation of a growth-related gene during exit from naïve pluripotency. Elife 8:e44057.	10.7554/eLife.44057	WGBS	exEpiLC	GSE121405	https://www.ncbi.nlm.nih.gov/geo/query/acc.cgi?acc=GSE121405	4
Grosswendt	2020	Epigenetic regulator function through mouse gastrulation. Nature 584(7819):102-108.	10.1038/s41586-020-2552-x	WGBS	E6.5 epiblast (Dnmt KOs, Ring1b KO, L3mbtl2 KO, G9a KO)	GSE137337	https://www.ncbi.nlm.nih.gov/geo/query/acc.cgi?acc=GSE137337	4, 5
Auclair	2016	EHMT2 directs DNA methylation for efficient gene silencing in mouse embryos. Genome Res 26(2):192-202.	10.1101/gr.198291.115	WGBS	E8.5 embryo (G9a KO)	GSE71500	https://www.ncbi.nlm.nih.gov/geo/query/acc.cgi?acc=GSE71500	S8
Dahlet	2021	E2F6 initiates stable epigenetic silencing of germline genes during embryonic development. Nat Commun 12(1):3582.	10.1038/s41467-021-23596-w	WGBS	E8.5 embryo (E2f6 KO)	GSE149025	https://www.ncbi.nlm.nih.gov/geo/query/acc.cgi?acc=GSE149025	S8
Dahlet	2020	Genome-wide analysis in the mouse embryo reveals the importance of DNA methylation for transcription integrity. Nat Commun 11(1):3153.	10.1038/s41467-020-16919-w	WGBS	E8.5 embryo (Dnmt3 DKO)	GSE130735	https://www.ncbi.nlm.nih.gov/geo/query/acc.cgi?acc=GSE130735	S8
Khoueiry	2017	Lineage-specific functions of TET1 in the postimplantation mouse embryo. Nat Genet 49(7):1061-1072.	10.1038/ng.3868	5hmCIP-seq	nESC and EpiLC	E-MTAB-4581	https://www.ebi.ac.uk/arrayexpress/experiments/E-MTAB-4581/	S4
