# Supplementary material for: Repression of germline genes by PRC1.6 and SETDB1 in the early embryo precedes DNA methylation-mediated silencing
Source: Nat Commun. 2021 Dec 2;12:7020. doi: 10.1038/s41467-021-27345-x (PMC8639735; doi:10.1038/s41467-021-27345-x)
Supplement: Supplementary file 8 — Supplementary Data 5. [file 41467_2021_27345_MOESM8_ESM.xlsx]

## Sheet: Sheet1
Supplementary Data 5. Oligonucleotide sequences parchased from Integrated DNA Technologies (IDT) and used in this study.
Name	Application	Sequence
Arbp_F	RT (internal control)	AGATTCGGGATATGCTGTTGGC
Arbp_R	RT (internal control)	TCGGGTCCTAGACCAGTGTTC
Setdb1_ex16-17_F	RT	TTGAGCTTCAAGGATGAAGGA
Setdb1_ex16-17_R	RT	GGCATCTTGTTTCGGTTCTC
Pcgf6_ex1-2_F	RT	GAGCCACTTCTCTCTGCGTC
Pcgf6_ex1-2_R	RT	CACAGGATGTAGGGGGTCAG
Ring1b_ex2-3_F	RT	TGTGCAGACAAATGGAACTCA
Ring1b_ex2-3_R	RT	TTCCAAGCCATCTGTTATTGC
Dazl_F	RT	TGACGTGGATGTGCAGAAGATAG
Dazl_R	RT	CAAAGGACGTGGCTGCACATGA
Ddx4_F	RT	GGACGAGATTTGATGGCTTGTGC
Ddx4_R	RT	AGCGACTGGCAGTTATTCCATCC
Mael_F	RT	GTCCAGGATTCTGTCATTTCAA
Mael_R	RT	AAATTTTCACCCCAGATGGA
Mov10l1_F	RT	TGGCTGTGTGACTTCCATGT
Mov10l1_R	RT	CTACCCAGTCACCCTTGCAT
Piwil2_F	RT	TGGTGGGTTCCTTGAAAAAGT
Piwil2_R	RT	GAGGGATCTCGTAGTTGGCA
Slc25a31_F	RT	CCAACACAAGCCTTAAACTTCG
Slc25a31_R	RT	TCCAGAAGCCAGGTTTGCTA
Taf7l_F	RT	TGCCTTGTGTTATCGGAAGC
Taf7l_R	RT	GCTCACCTTCAGGACTGCAT
Tex19.1_F	RT	CTCCCTGGTGTTCAGTGCTTA
Tex19.1_R	RT	CAGCTTCACACTTGCTCCAATA
Meiosin_F	RT	CATTGACATGACCAAGGCCTTGC
Meiosin_R	RT	TGGAGGGAGTGGAGTGTTGCT
Mael_promoter_F	Bisulphite	ATGTATAGGGAAAAAATAATAATAAAAGTATTAGGT
Mael_promoter_R	Bisulphite	TACCCTTAAACTATATCCCCTCCAC
Mov10l1_promoter_F	Bisulphite	GGAATATTGGAATAGAGGGATTATTTTA
Mov10l1_promoter_R	Bisulphite	CCCCACCTCACAAACCTACTAA
PE adaptor 1	RNA-seq/ChIP-seq	PGATCGGAAGAGCGGTTCAGCAGGAATGCCGAG	P = phosphorylated
PE adaptor 2	RNA-seq/ChIP-seq	ACACTCTTTCCTACACGACGCTCTTCCGATC*T	* = phosphorothioated
